# Supplementary material for: The fragile X mental retardation protein regulates tumor invasiveness-related pathways in melanoma cells
Source: Cell Death Dis. 2017 Nov 16;8(11):e3169–. doi: 10.1038/cddis.2017.521 (PMC5775405; doi:10.1038/cddis.2017.521)
Supplement: Supplementary Table 1 [file cddis2017521x2.xlsx]

## Sheet: Foglio1
Supplementary Table 1. List of 311 FMRP-Regulated Genes (FRGs) in both 501 mel and A375 melanoma cells*
N°	GENE		LOG10 FOLD CHANGE		SLP		DISEASE ASSOCIATION	GO ANALYSIS			KEGG PATHWAY
	SYMBOL	NAME	A375	501 mel	A375	501 mel		BIOLOGICAL PROCESS	MOLECULAR FUNCTION	CELLULAR COMPONENT
1	SPON2	spondin 2, extracellular matrix protein	2.53272	2.69684	33.6459	39.3117		Response to chemical stimulus; Response to stimulus; Multicellular organismal development	Receptor binding	Extracellular region
2	LUM	lumican	2.38454	0.582543	1.47494	1.65627		Response to chemical stimulus; Response to stimulus; Multicellular organismal development		Vacuole; Extracellular region
3	NOV	nephroblastoma overexpressed	2.32444	1.8873	11.4987	16.9171	Neoplasms; Neoplasm Invasiveness		Receptor binding	Extracellular region
4	MAPK4	mitogen-activated protein kinase 4	2.15623	2.16904	3.0675	2.07796		Response to stimulus
5	MMP8	matrix metallopeptidase 8 (neutrophil collagenase)	2.02775	1.22194	1.86554	6.90825				Extracellular region
6	C14orf34	C14orf34	1.98038	1.48765	1.51003	7.32023
7	ALK	anaplastic lymphoma receptor tyrosine kinase	1.95726	1.49499	3.75026	4.59466	Neoplasms; Carcinoma	Response to stimulus; Multicellular organismal development		Plasma membrane
8	PCDH7	protocadherin 7	1.83883	1.27923	1.17111	9.60268				Plasma membrane
9	SERPINI1	serpin peptidase inhibitor, clade I (neuroserpin), member 1	1.71385	0.797902	2.96305	1.32629		Multicellular organismal development		Extracellular region
10	ITGA1	integrin, alpha 1	1.65563	0.51967	1.69272	1.26227		Response to chemical stimulus; Response to stimulus; Multicellular organismal development	Receptor binding	Plasma membrane	Regulation of actin cytoskeleton; Focal adhesion
11	COL5A3	collagen, type V, alpha 3	1.60264	4.38211	5.41372	73.924		Multicellular organismal development		Extracellular region	Focal adhesion
12	SORL1	sortilin-related receptor, L(DLR class) A repeats containing	1.55981	0.788836	5.42135	4.3341				Extracellular region; Plasma membrane
13	HMGA2	high mobility group AT-hook 2	1.49271	0.744704	10.0355	4.11131	Neoplasms; Carcinoma	Response to chemical stimulus; Response to stimulus; Multicellular organismal development
14	CHST2	carbohydrate (N-acetylglucosamine-6-O) sulfotransferase 2	1.48351	1.10859	4.59016	3.16459		Response to stimulus; Multicellular organismal development
15	PPM1H	Protein phosphatase 1H	1.43513	0.865026	2.3149	4.32679
16	TCN1	transcobalamin I (vitamin B12 binding protein, R binder family)	1.43318	1.67037	1.69272	0.65961				Extracellular region
17	ADAM19	ADAM metallopeptidase domain 19	1.39144	2.3768	5.1008	34.5524		Multicellular organismal development
18	PODXL2	podocalyxin-like 2	1.35507	0.961361	3.24252	6.18725				Plasma membrane
19	ACVR1C	activin A receptor, type IC	1.32671	1.60023	0.704142	10.9295		Response to chemical stimulus; Response to stimulus; Multicellular organismal development		Plasma membrane
20	FAM46C	Protein FAM46C	1.29897	2.60083	0.680375	9.1713
21	ST8SIA4	ST8 alpha-N-acetyl-neuraminide alpha-2,8-sialyltransferase	1.24623	1.13665	1.71821	1.09931		Response to chemical stimulus; Response to stimulus; Multicellular organismal development
22	FAM81A	Protein FAM81A	1.23949	1.52891	2.23254	10.1578
23	C10orf41	Putative uncharacterized protein encoded by ZNF503-AS2	1.16076	1.20555	0.792353	3.43002
24	SORBS2	Sorbin and SH3 domain-containing protein 2	1.13823	1.36885	4.17839	5.28957
25	FCRLA	Fc receptor-like A	1.1234	1.1927	3.90468	11.6822				Extracellular region
26	NCAM1	neural cell adhesion molecule 1	1.11496	0.559877	1.57113	2.29583	Neoplasms	Response to chemical stimulus; Response to stimulus; Multicellular organismal development		Extracellular region; Plasma membrane
27	SYT3	Synaptotagmin-3	1.10535	1.37796	0.661598	2.72648
28	C13orf31	Laccase domain-containing protein 1	1.081	0.77423	2.21721	3.72055
29	LRRC20	Leucine-rich repeat-containing protein 20	1.06487	0.671613	1.04817	1.33205
30	FAM46A	family with sequence similarity 46, member A	1.01096	1.44661	2.38208	15.8734
31	ABCC2	ATP-binding cassette, sub-family C (CFTR/MRP), member 2	0.994544	1.96296	1.72461	11.1241	Carcinoma		Primary active transmembrane transporter activity; P-P-bond-hydrolysis-driven transmembrane transporter activity	Plasma membrane
32	MREG	melanoregulin	0.980119	1.63397	1.96353	13.4453		Multicellular organismal development		Plasma membrane
33	ARID3A	AT-rich interactive domain-containing protein 3A	0.980025	1.39158	2.01206	6.52935
34	SLC16A10	solute carrier family 16, member 10 (aromatic amino acid transporter)	0.966304	1.07285	0.713054	2.63312				Plasma membrane
35	ARVCF	armadillo repeat gene deleted in velocardiofacial syndrome	0.957884	1.05288	0.882692	2.69311		Multicellular organismal development		Plasma membrane
36	HOXB8	homeobox B8	0.955357	1.25271	0.72237	4.08241		Response to stimulus; Multicellular organismal development
37	DOCK10	Dedicator of cytokinesis protein 10	0.909037	1.5114	0.700694	15.5048
38	HSPA1B	heat shock 70kDa protein 1B	0.883199	1.87565	1.05787	10.1816		Response to chemical stimulus; Response to stimulus; Multicellular organismal development
39	FAM78A	Protein FAM78A	0.882642	0.607592	2.64765	0.865579
40	ENC1	ectodermal-neural cortex 1 (with BTB-like domain)	0.847208	2.23136	1.86297	28.9606		Multicellular organismal development
41	CYBRD1	cytochrome b reductase 1	0.846812	1.88612	3.88241	27.9393		Response to chemical stimulus; Response to stimulus		Plasma membrane
42	TRERF1	transcriptional regulating factor 1	0.844162	0.861981	0.654916	3.26822		Multicellular organismal development
43	TXNIP	thioredoxin interacting protein	0.834157	1.7271	0.654916	2.00688		Response to chemical stimulus; Response to stimulus; Multicellular organismal development
44	ST3GAL5	ST3 beta-galactoside alpha-2,3-sialyltransferase 5	0.831574	1.42423	1.81719	7.35311				Plasma membrane
45	C9orf45	C9orf45	0.828358	0.488974	1.27326	0.712901
46	ACVR2B	activin A receptor, type IIB	0.791203	1.60233	3.33614	17.0516		Response to chemical stimulus; Response to stimulus; Multicellular organismal development		Plasma membrane
47	SLC2A6	solute carrier family 2 (facilitated glucose transporter), member 6	0.790872	0.759094	0.803596	1.72512				Plasma membrane
48	TMEM64	Transmembrane protein 64	0.781888	0.554414	4.00138	2.23571
49	LPCAT1	lysophosphatidylcholine acyltransferase 1	0.781822	1.28127	2.11043	8.80273		Multicellular organismal development
50	NT5E	5'-nucleotidase, ecto (CD73)	0.769625	0.938467	1.16329	6.94999		Response to stimulus		Plasma membrane
51	ITGB8	integrin, beta 8	0.767067	1.18575	1.27201	10.0191		Response to stimulus; Multicellular organismal development	Receptor binding	Plasma membrane	Regulation of actin cytoskeleton; Focal adhesion
52	SPIRE2	Protein spire homolog 2	0.758762	0.75112	0.943128	2.02713
53	PCDHB14	protocadherin beta 14	0.75645	0.764235	0.700694	0.743713		Multicellular organismal development		Plasma membrane
54	TOR2A	torsin family 2, member A	0.756216	0.659909	1.2274	1.09661			Receptor binding	Extracellular region
55	SNN	stannin	0.752052	1.29162	0.917283	5.86582		Response to stimulus
56	LIMK1	LIM domain kinase 1	0.751685	0.432008	1.31	1.34694		Response to chemical stimulus; Response to stimulus; Multicellular organismal development			Regulation of actin cytoskeleton
57	ADAM23	ADAM metallopeptidase domain 23	0.746752	1.12469	1.72461	7.57827		Multicellular organismal development	Receptor binding	Extracellular region; Plasma membrane
58	ABCC5	ATP-binding cassette, sub-family C (CFTR/MRP), member 5	0.741583	1.16218	2.54776	9.7348		Response to chemical stimulus; Response to stimulus	Primary active transmembrane transporter activity; P-P-bond-hydrolysis-driven transmembrane transporter activity	Plasma membrane
59	GM2A	GM2 ganglioside activator	0.73752	0.924487	1.01006	5.04925		Response to stimulus		Vacuole	Lysosome
60	SRD5A1	steroid-5-alpha-reductase, alpha polypeptide 1	0.733146	0.92925	1.78	4.63243	Neoplasms	Response to chemical stimulus; Response to stimulus; Multicellular organismal development
61	FUCA1	fucosidase, alpha-L- 1, tissue	0.723682	0.967799	1.64739	3.92562				Vacuole	Lysosome
62	FAM40B	Striatin-interacting protein 2	0.722623	0.76873	0.787224	3.27503
63	TPRG1L	Tumor protein p63-regulated gene 1-like protein	0.722277	1.05152	1.9754	5.52699
64	ASB13	ankyrin repeat and SOCS box containing 13	0.713288	1.18759	1.88895	6.06329		Response to stimulus
65	TP53INP1	tumor protein p53 inducible nuclear protein 1	0.709526	1.05329	0.63439	5.43305		Response to stimulus		Vacuole
66	LIPA	lipase A, lysosomal acid, cholesterol esterase	0.709254	1.02144	0.929119	7.04435		Response to stimulus; Multicellular organismal development		Vacuole	Lysosome
67	DUSP10	dual specificity phosphatase 10	0.707988	0.857752	2.07296	2.87757		Response to chemical stimulus; Response to stimulus
68	CROT	carnitine O-octanoyltransferase	0.707964	1.06059	1.00756	4.49654			Receptor binding
69	SLC2A13	solute carrier family 2, member 13	0.706044	0.59954	1.60986	1.22174				Plasma membrane
70	TNFSF9	tumor necrosis factor (ligand) superfamily, member 9	0.699811	1.49416	0.909611	9.20002		Response to stimulus	Receptor binding	Extracellular region; Plasma membrane
71	LOC100507436	LOC100507436	0.69952	2.06082	1.01733	20.7308
72	ARL4C	ADP-ribosylation factor-like 4C	0.691549	1.15285	1.6007	7.21871		Response to stimulus		Plasma membrane
73	ATP6V0E1	ATPase, H+ transporting, lysosomal 9kDa, V0 subunit e1	0.68825	1.09537	2.1895	6.99198		Response to chemical stimulus; Response to stimulus	Primary active transmembrane transporter activity; P-P-bond-hydrolysis-driven transmembrane transporter activity	Vacuole
74	FOXO1	forkhead box O1	0.676903	1.17139	1.40499	3.91139	Neoplasms	Response to chemical stimulus; Response to stimulus; Multicellular organismal development
75	BTG2	BTG family, member 2	0.676549	1.85352	1.82148	17.0873		Response to chemical stimulus; Response to stimulus; Multicellular organismal development
76	C9orf5	Transmembrane protein 245	0.674298	0.701432	2.43483	3.55029
77	GOLM1	golgi membrane protein 1	0.672393	1.13912	1.82644	10.4893	Carcinoma			Plasma membrane
78	RRAGD	Ras-related GTP binding D	0.66897	0.757823	1.59096	3.10975		Response to chemical stimulus; Response to stimulus		Vacuole
79	SPARC	secreted protein, acidic, cysteine-rich (osteonectin)	0.662712	2.15889	0.893265	20.5406	Neoplasms; Neoplasm Invasiveness; Carcinoma	Response to chemical stimulus; Response to stimulus; Multicellular organismal development		Extracellular region
80	CCNE1	cyclin E1	0.659061	1.49922	1.68218	6.1327	Neoplasms	Response to chemical stimulus; Response to stimulus; Multicellular organismal development	Receptor binding
81	DPYSL5	dihydropyrimidinase-like 5	0.655442	1.78722	0.708145	3.79633	Carcinoma	Response to chemical stimulus; Response to stimulus; Multicellular organismal development
82	IDUA	iduronidase, alpha-L	0.646235	1.37538	0.940511	2.44284		Multicellular organismal development		Vacuole	Lysosome
83	CERCAM	cerebral endothelial cell adhesion molecule	0.644436	1.11934	1.42276	7.85133				Plasma membrane
84	CLDN12	claudin 12	0.64239	0.470151	2.37529	1.35025				Plasma membrane
85	TFPI	tissue factor pathway inhibitor	0.639617	0.531261	0.687405	1.05637		Response to stimulus		Extracellular region; Plasma membrane
86	PXMP4	Peroxisomal membrane protein 4	0.63758	1.23319	0.877788	5.94797
87	HAPLN3	hyaluronan and proteoglycan link protein 3	0.636266	2.29819	0.720304	7.54775				Extracellular region
88	RECK	reversion-inducing-cysteine-rich protein with kazal motifs	0.634262	1.38444	0.921063	8.07018	Neoplasms; Neoplasm Invasiveness; Carcinoma	Multicellular organismal development		Plasma membrane
89	FRAT2	frequently rearranged in advanced T-cell lymphomas 2	0.633229	1.20891	0.60379	5.01963		Response to stimulus; Multicellular organismal development
90	ABCB9	ATP-binding cassette, sub-family B (MDR/TAP), member 9	0.630267	0.834658	0.639168	2.35546		Response to stimulus	Primary active transmembrane transporter activity; Receptor binding; P-P-bond-hydrolysis-driven transmembrane transporter activity	Vacuole; Plasma membrane	Lysosome
91	ANKRD52	Serine/threonine-protein phosphatase 6 regulatory ankyrin repeat subunit C	0.629923	1.81152	2.63296	24.0967
92	OSTM1	osteopetrosis associated transmembrane protein 1	0.625869	1.1614	1.31	7.81231		Multicellular organismal development		Vacuole
93	LTBP1	latent transforming growth factor beta binding protein 1	0.621812	0.897761	0.64014	5.19729		Response to stimulus		Extracellular region
94	SEMA3C	sema domain, immunoglobulin domain (Ig), short basic domain, secreted, (semaphorin) 3C	0.614327	0.736097	0.918693	2.62421		Response to chemical stimulus; Response to stimulus; Multicellular organismal development	Receptor binding	Extracellular region
95	NRP2	neuropilin 2	0.612149	0.496662	1.91656	1.07397	Neoplasms; Neoplasm Invasiveness; Carcinoma	Response to chemical stimulus; Response to stimulus; Multicellular organismal development		Plasma membrane
96	NETO2	Neuropilin and tolloid-like protein 2	0.597882	0.391155	1.35057	0.748604
97	HSPA8	heat shock 70kDa protein 8	0.596978	0.981709	0.603572	6.93265		Response to chemical stimulus; Response to stimulus	Receptor binding	Extracellular region; Plasma membrane
98	ATOX1	ATX1 antioxidant protein 1 homolog	0.594952	0.695472	0.680181	3.44512		Response to stimulus
99	ZFYVE21	Zinc finger FYVE domain-containing protein 21	0.592485	0.421181	0.79114	0.658052
100	KIAA0494	EF-hand calcium-binding domain-containing protein 14	0.590469	1.11438	2.12016	6.98106
101	MXD4	Max dimerization protein 4	0.590067	1.74703	0.654916	15.4067
102	CD46	CD46 molecule, complement regulatory protein	0.589878	0.724761	2.07296	3.90565		Response to stimulus		Plasma membrane
103	SESN1	sestrin 1	0.586747	0.825462	0.734439	5.02253		Response to stimulus
104	GNS	glucosamine (N-acetyl)-6-sulfatase	0.579228	1.07626	1.61822	7.70546				Vacuole	Lysosome
105	HEG1	HEG homolog 1	0.575863	0.66665	0.632982	2.33085		Multicellular organismal development		Extracellular region; Plasma membrane
106	NCEH1	Neutral cholesterol ester hydrolase 1	0.575269	0.834561	0.971836	2.01025
107	ASAH1	N-acylsphingosine amidohydrolase (acid ceramidase) 1	0.562568	0.636389	1.44385	3.35926		Response to chemical stimulus; Response to stimulus; Multicellular organismal development		Vacuole	Lysosome
108	PANX1	pannexin 1	0.559914	0.512994	1.01724	1.26972		Response to chemical stimulus; Response to stimulus	Receptor binding	Plasma membrane
109	C6orf120	chromosome 6 open reading frame 120	0.558923	0.464286	1.79745	1.29089				Extracellular region
110	S100A1	S100 calcium binding protein A1	0.555205	1.14703	1.36769	8.34863	Carcinoma	Response to stimulus
111	REEP3	Receptor expression-enhancing protein 3	0.554833	0.737632	1.39247	3.60228
112	CERK	ceramide kinase	0.551325	1.44155	0.680375	8.84173		Response to stimulus		Plasma membrane
113	C17orf63	Protein FAM222B	0.550431	0.992073	1.09003	5.3842
114	OXCT1	Succinyl-CoA:3-ketoacid coenzyme A transferase 1, mitochondrial	0.549861	0.415229	0.98196	1.22763
115	WDR37	WD repeat-containing protein 37	0.544987	0.521306	1.17471	1.456
116	SORT1	sortilin 1	0.536642	0.826371	1.23938	3.51871		Response to chemical stimulus; Response to stimulus; Multicellular organismal development		Vacuole; Plasma membrane	Lysosome
117	ZC3HAV1	zinc finger CCCH-type, antiviral 1	0.528868	0.511764	0.917283	1.28222		Response to chemical stimulus; Response to stimulus		Plasma membrane
118	SEMA7A	semaphorin 7A, GPI membrane anchor	0.525399	2.43352	0.965306	11.9638		Response to chemical stimulus; Response to stimulus; Multicellular organismal development	Receptor binding	Plasma membrane
119	GLB1	galactosidase, beta 1	0.525269	1.00458	0.979048	6.66563				Vacuole	Lysosome
120	HIC2	hypermethylated in cancer 2	0.524594	0.962608	0.644544	3.63536				Plasma membrane
121	IMP3	IMP3, U3 small nucleolar ribonucleoprotein, homolog	0.523212	0.371201	0.986784	0.791384	Neoplasms; Carcinoma
122	PCYOX1	prenylcysteine oxidase 1	0.523046	0.427486	0.914266	0.967981			Primary active transmembrane transporter activity; P-P-bond-hydrolysis-driven transmembrane transporter activity	Vacuole; Extracellular region; Plasma membrane
123	FAM73A	Mitoguardin-1	0.522772	0.948166	1.18664	5.5635
124	SCAMP5	secretory carrier membrane protein 5	0.521048	1.23171	0.871724	8.47904		Response to stimulus		Plasma membrane
125	PBXIP1	pre-B-cell leukemia homeobox interacting protein 1	0.515628	2.00821	0.663225	17.7117		Multicellular organismal development
126	ARPC1A	actin related protein 2/3 complex, subunit 1A, 41kDa	0.51443	0.454939	1.19597	1.25836					Regulation of actin cytoskeleton
127	SLC25A13	solute carrier family 25 (aspartate/glutamate carrier), member 13	0.511093	0.560612	1.21817	1.71873		Response to chemical stimulus; Response to stimulus		Plasma membrane
128	TUSC2	tumor suppressor candidate 2	0.510208	0.74992	0.879225	3.09159	Carcinoma	Multicellular organismal development
129	RPS27L	ribosomal protein S27-like	0.505116	0.38712	0.929119	1.17079		Response to stimulus
130	CPPED1	Serine/threonine-protein phosphatase CPPED1	0.504486	0.906499	0.687405	4.59185
131	KIAA1467	Protein FAM234B	0.499169	0.604804	0.639168	1.67978
132	GALNT7	N-acetylgalactosaminyltransferase 7	0.498432	0.486988	0.720727	1.35538
133	SCML1	Sex comb on midleg-like protein 1	0.497463	0.608099	0.792353	1.19251
134	CASP7	caspase 7, apoptosis-related cysteine peptidase	0.495998	0.509984	1.05774	0.893211		Response to stimulus; Multicellular organismal development
135	KLHL31	Kelch-like protein 31	0.494383	1.99215	0.614385	1.26589
136	TIMP2	TIMP metallopeptidase inhibitor 2	0.492716	0.564265	0.720727	2.56701	Neoplasms; Neoplasm Invasiveness; Carcinoma	Response to chemical stimulus; Response to stimulus; Multicellular organismal development	Receptor binding	Extracellular region
137	TMCC1	Transmembrane and coiled-coil domains protein 1	0.491906	0.622609	0.69223	1.75732
138	DUSP3	dual specificity phosphatase 3	0.490666	0.327338	0.948095	0.782885		Response to stimulus; Multicellular organismal development		Plasma membrane
139	FAM3C	family with sequence similarity 3, member C	0.484592	1.05378	0.825893	7.11168		Multicellular organismal development	Receptor binding	Extracellular region
140	RNF145	RING finger protein 145	0.481436	1.1633	1.12554	11.1191
141	NT5DC2	5'-nucleotidase domain-containing protein 2	0.477012	0.706262	0.855704	2.38775
142	BICD2	bicaudal D homolog 2	0.47511	0.686157	0.955942	3.43891				Plasma membrane
143	VANGL1	vang-like 1 (van gogh, Drosophila)	0.463693	0.499648	0.869854	1.45284	Neoplasm Invasiveness	Multicellular organismal development
144	RALGDS	ral guanine nucleotide dissociation stimulator	0.462783	0.861357	0.639168	3.72658		Response to stimulus
145	XYLT2	Xylosyltransferase 2	0.462105	0.542323	0.918693	1.73316
146	TNFRSF19	tumor necrosis factor receptor superfamily, member 19	0.458826	0.517993	0.603626	1.23942		Response to chemical stimulus; Response to stimulus; Multicellular organismal development
147	TRIM2	Tripartite motif-containing protein 2	0.455934	0.683814	0.733176	2.90682
148	HMGCR	3-hydroxy-3-methylglutaryl-CoA reductase	0.454095	1.58753	0.677	17.4315		Response to chemical stimulus; Response to stimulus; Multicellular organismal development
149	CMTM4	CKLF-like MARVEL transmembrane domain containing 4	0.449962	0.539158	0.773794	1.86918		Response to chemical stimulus; Response to stimulus	Receptor binding	Extracellular region
150	TOB1	transducer of ERBB2, 1	0.449888	1.68983	0.622029	15.4138		Response to stimulus
151	ATP6V1G1	ATPase, H+ transporting, lysosomal 13kDa, V1 subunit G1	0.446887	0.304431	0.822346	0.665535		Response to chemical stimulus; Response to stimulus		Vacuole; Plasma membrane
152	H3F3A	Histone H3.3	0.446114	0.55721	0.89252	1.73574
153	COL18A1	collagen, type XVIII, alpha 1	0.444638	1.55777	0.680375	16.5155	Neoplasms	Response to chemical stimulus; Response to stimulus; Multicellular organismal development		Extracellular region
154	TGFBR2	transforming growth factor, beta receptor II (70/80kDa)	0.431468	1.88922	0.640166	26.3845	Neoplasms; Neoplasm Invasiveness; Carcinoma	Response to chemical stimulus; Response to stimulus; Multicellular organismal development	Receptor binding	Plasma membrane
155	PIP5K1C	phosphatidylinositol-4-phosphate 5-kinase, type I, gamma	0.431259	1.01271	0.675519	5.60624		Response to chemical stimulus; Response to stimulus; Multicellular organismal development		Plasma membrane	Regulation of actin cytoskeleton; Focal adhesion
156	AGPAT3	1-acylglycerol-3-phosphate O-acyltransferase 3	0.430505	0.62388	0.835106	2.85152				Plasma membrane
157	ATP6V0D1	ATPase, H+ transporting, lysosomal 38kDa, V0 subunit d1	0.427403	0.799234	0.614658	4.41468		Response to chemical stimulus; Response to stimulus; Multicellular organismal development	Primary active transmembrane transporter activity; P-P-bond-hydrolysis-driven transmembrane transporter activity	Vacuole; Plasma membrane	Lysosome
158	KIAA0319L	Dyslexia-associated protein KIAA0319-like protein	0.421779	0.716948	0.654916	3.94812
159	OAF	Out at first protein homolog	0.418624	0.602273	0.616902	1.6598
160	ATP6AP1	ATPase, H+ transporting, lysosomal accessory protein 1	0.417203	1.22943	0.66269	12.6372			Primary active transmembrane transporter activity; P-P-bond-hydrolysis-driven transmembrane transporter activity	Vacuole	Lysosome
161	RRM2B	ribonucleotide reductase M2 B (TP53 inducible)	0.415412	0.327318	0.608349	0.601945		Response to stimulus; Multicellular organismal development
162	TBC1D13	TBC1 domain family member 13	0.414591	0.390714	0.608349	0.666897
163	C20orf3	Adipocyte plasma membrane-associated protein	0.411713	0.671807	0.622029	2.90952
164	DAZAP2	DAZ-associated protein 2	0.389689	0.669085	0.633211	3.28688
165	CASC3	cancer susceptibility candidate 3	-0.396387	-0.661907	-0.629471	-2.64278		Response to stimulus
166	CBL	Cbl proto-oncogene, E3 ubiquitin protein ligase	-0.410657	-0.654793	-0.66494	-3.16819		Response to chemical stimulus; Response to stimulus	Receptor binding	Plasma membrane
167	WASF2	WAS protein family, member 2	-0.412798	-0.935102	-0.619111	-6.26078		Response to stimulus; multicellular organismal development			Regulation of actin cytoskeleton
168	BTAF1	TATA-binding protein-associated factor 172	-0.416755	-0.615233	-0.663225	-2.42066
169	DPAGT1	UDP-N-acetylglucosamine--dolichyl-phosphate N-acetylglucosaminephosphotransferase	-0.420127	-0.954447	-0.654916	-4.97067
170	CARHSP1	calcium regulated heat stable protein 1, 24kDa	-0.420988	-0.955521	-0.623643	-3.81749		Response to stimulus
171	SMG1	smg-1 homolog, phosphatidylinositol 3-kinase-related kinase	-0.422591	-0.89553	-0.720727	-6.93267		Response to stimulus
172	RNF169	ring finger protein 169	-0.424938	-0.611587	-0.639168	-1.67799		Response to stimulus
173	ZNF518B	Zinc finger protein 518B	-0.4262	-0.916482	-0.680557	-3.56732
174	RAD23A	RAD23 homolog A	-0.430333	-0.817219	-0.668186	-4.03927		Response to stimulus
175	ANKRD40	Ankyrin repeat domain-containing protein 40	-0.436347	-0.562089	-0.808181	-2.08827
176	PTPN11	protein tyrosine phosphatase, non-receptor type 11	-0.43679	-1.64587	-0.79576	-18.807		Response to chemical stimulus; Response to stimulus; Multicellular organismal development	Receptor binding
177	CLIC4	chloride intracellular channel 4	-0.43694	-1.61278	-0.649076	-21.3723		Response to chemical stimulus; Response to stimulus; Multicellular organismal development		Plasma membrane
178	RSL24D1	Probable ribosome biogenesis protein RLP24	-0.437621	-1.74471	-0.86128	-23.4373
179	FAM49B	Protein FAM49B	-0.438466	-1.82853	-0.65311	-23.06
180	ABI2	abl-interactor 2	-0.442567	-1.02797	-0.754455	-8.70185		Response to stimulus; multicellular organismal development			Regulation of actin cytoskeleton
181	SSR1	signal sequence receptor, alpha	-0.444294	-1.29909	-0.705964	-13.1635		Response to chemical stimulus; Response to stimulus
182	ERBB2IP	erbb2 interacting protein	-0.450385	-1.13109	-0.946368	-10.7242		Response to stimulus	Receptor binding	Extracellular region; Plasma membrane
183	DLGAP4	discs, large (Drosophila) homolog-associated protein 4	-0.450433	-0.728229	-0.806326	-2.09172				Plasma membrane
184	PAWR	PRKC, apoptosis, WT1, regulator	-0.450708	-0.674079	-0.769976	-1.20372	Neoplasms	Response to stimulus		Plasma membrane
185	ANXA1	annexin A1	-0.451243	-2.42243	-0.798365	-22.0974	Neoplasms; Carcinoma	Response to chemical stimulus; Response to stimulus; Multicellular organismal development	Receptor binding	Extracellular region; Plasma membrane
186	TPD52	tumor protein D52	-0.451872	-1.64769	-0.733841	-18.7075	Neoplasms; Carcinoma	Multicellular organismal development
187	B4GALT6		-0.453779	-1.10917	-0.689276	-6.04043
188	SPAG9	sperm associated antigen 9	-0.457342	-0.431726	-0.692556	-1.3424		Response to stimulus; Multicellular organismal development
189	RAB4A	RAB4A, member RAS oncogene family	-0.460037	-0.399257	-0.677169	-0.722426		Response to stimulus	Receptor binding	Plasma membrane
190	SYNE1	Nesprin-1	-0.461002	-2.17166	-0.632289	-15.9878
191	ANXA2	annexin A2	-0.461839	-0.490511	-0.630376	-1.91292	Neoplasm Invasiveness	Response to chemical stimulus; Response to stimulus; Multicellular organismal development		Extracellular region; Plasma membrane
192	MTX3	Metaxin-3	-0.462702	-1.56728	-0.929119	-12.6196
193	CDC42SE1	CDC42 small effector 1	-0.463305	-0.809537	-0.736576	-4.66561		Response to stimulus		Plasma membrane
194	SENP7	Sentrin-specific protease 7	-0.463431	-0.654412	-0.60012	-1.44164
195	MYNN	Myoneurin	-0.465719	-0.669763	-0.737847	-2.81248
196	IER3	immediate early response 3	-0.465734	-1.59005	-0.990884	-5.57967		Response to stimulus
197	PPP2CA	protein phosphatase 2, catalytic subunit, alpha isozyme	-0.466906	-1.92122	-0.705964	-23.4652		Response to chemical stimulus; Response to stimulus; Multicellular organismal development		Plasma membrane
198	HIPK1	homeodomain interacting protein kinase 1	-0.466946	-0.61319	-0.921765	-2.45051		Response to chemical stimulus; Response to stimulus; Multicellular organismal development
199	GLUD1	Glutamate dehydrogenase 1, mitochondrial	-0.467277	-0.669217	-1.01006	-3.50902
200	TTC33	Tetratricopeptide repeat protein 33	-0.468347	-1.5982	-0.603626	-9.19241
201	UBE4A	Ubiquitin conjugation factor E4 A	-0.471505	-1.26118	-1.07198	-10.5084
202	TULP3	tubby like protein 3	-0.473461	-0.389453	-0.802256	-0.735368		Response to stimulus; Multicellular organismal development		Extracellular region; Plasma membrane
203	ABL2	v-abl Abelson murine leukemia viral oncogene homolog 2	-0.475914	-1.01515	-0.754455	-4.92757		Response to chemical stimulus; Response to stimulus; Multicellular organismal development
204	FARSB	Phenylalanine--tRNA ligase beta subunit	-0.476139	-0.838106	-0.931315	-5.11366
205	USP1	ubiquitin specific peptidase 1	-0.476809	-0.698541	-1.04237	-3.37125		Response to stimulus
206	KLHL5	Kelch-like protein 5	-0.482474	-1.03285	-1.15215	-6.02526
207	IQGAP3	IQ motif containing GTPase activating protein 3	-0.491624	-1.54888	-1.21928	-16.5326		Response to chemical stimulus; Response to stimulus; Multicellular organismal development		Plasma membrane	Regulation of actin cytoskeleton
208	SETD8	SET domain containing (lysine methyltransferase) 8	-0.491969	-2.65386	-0.813812	-25.6628		Response to stimulus
209	CLOCK	clock homolog	-0.492599	-1.12821	-0.825893	-6.79672		Response to stimulus
210	PIBF1	Progesterone-induced-blocking factor 1	-0.494859	-1.60906	-0.900392	-7.99256
211	LOC221710	LOC221710 protein	-0.502787	-2.33482	-0.965306	-24.4451
212	TIMM9	Mitochondrial import inner membrane translocase subunit Tim9	-0.50524	-0.47935	-0.690705	-1.16463
213	SLC38A2	solute carrier family 38, member 2	-0.508725	-2.5721	-1.25662	-26.3917				Plasma membrane
214	RPL22L1	60S ribosomal protein L22-like 1	-0.51511	-0.921595	-0.781591	-4.11963
215	TSN	Translin	-0.520998	-1.75988	-1.40852	-24.4501
216	IL6ST	interleukin 6 signal transducer (gp130, oncostatin M receptor)	-0.523037	-1.21561	-1.2274	-6.52945		Response to chemical stimulus; Response to stimulus; Multicellular organismal development	Receptor binding	Extracellular region; Plasma membrane
217	ADORA2B	adenosine A2b receptor	-0.525389	-0.914527	-0.912661	-1.16674		Response to stimulus; Multicellular organismal development		Plasma membrane
218	FLNB	filamin B, beta	-0.525489	-0.904808	-1.21955	-4.29009		Response to chemical stimulus; Response to stimulus; Multicellular organismal development		Plasma membrane	Focal adhesion
219	TRAPPC6B	Trafficking protein particle complex subunit 6B	-0.528839	-1.3327	-0.65311	-9.37124
220	TOMM20	translocase of outer mitochondrial membrane 20 homolog	-0.529233	-1.62083	-1.30582	-22.0626			Primary active transmembrane transporter activity; P-P-bond-hydrolysis-driven transmembrane transporter activity
221	ZNF420	Zinc finger protein 420	-0.535277	-1.11585	-0.623023	-2.5848
222	UHRF1BP1	UHRF1-binding protein 1	-0.536144	-3.03905	-1.18573	-50.8526
223	MNAT1	menage a trois homolog 1, cyclin H assembly factor	-0.536654	-1.03079	-1.07454	-5.11338		Response to chemical stimulus; Response to stimulus; Multicellular organismal development
224	NEK7	Serine/threonine-protein kinase Nek7	-0.5428	-1.60808	-1.46151	-16.9171
225	GNAI3	guanine nucleotide binding protein (G protein), alpha inhibiting activity polypeptide 3	-0.544155	-1.35197	-1.51325	-12.406		Response to stimulus	Receptor binding	Plasma membrane
226	FAM135A	Protein FAM135A	-0.547635	-1.8678	-0.700694	-13.3027
227	PLDN	Biogenesis of lysosome-related organelles complex 1 subunit 6	-0.549086	-1.74618	-1.53889	-19.763
228	BRD4	bromodomain containing 4	-0.551999	-0.701466	-1.41801	-1.91003		Multicellular organismal development
229	MRPL45	mitochondrial ribosomal protein L45	-0.553856	-0.864145	-1.48408	-4.18524			Primary active transmembrane transporter activity; P-P-bond-hydrolysis-driven transmembrane transporter activity
230	SNHG1	SNHG1 protein	-0.556799	-1.19227	-1.66496	-2.70914
231	KLF15	Kruppel-like factor 15	-0.558096	-2.09562	-0.640336	-10.7154		Multicellular organismal development
232	MDK	midkine (neurite growth-promoting factor 2)	-0.559662	-2.14234	-0.692556	-1.00222	Neoplasms; Neoplasm Invasiveness; Carcinoma	Response to stimulus; Multicellular organismal development	Receptor binding	Extracellular region
233	ETS1	v-ets erythroblastosis virus E26 oncogene homolog 1	-0.575036	-0.53062	-1.37092	-2.25194	Neoplasms; Neoplasm Invasiveness	Response to chemical stimulus; Response to stimulus; Multicellular organismal development
234	CAV2	caveolin 2	-0.587296	-0.836869	-1.00756	-4.08168		Response to stimulus; Multicellular organismal development	Receptor binding	Plasma membrane	Focal adhesion
235	ZNF529	Zinc finger protein 529	-0.587484	-0.965112	-1.21271	-2.95274
236	ROBO3	roundabout, axon guidance receptor, homolog 3	-0.590666	-0.534029	-0.654916	-1.00523		Response to chemical stimulus; Response to stimulus; Multicellular organismal development
237	TLCD2	TLC domain-containing protein 2	-0.601644	-1.0249	-0.734439	-1.00829
238	CDV3	Protein CDV3 homolog	-0.608044	-1.19547	-1.78651	-9.43737
239	ERN1	endoplasmic reticulum to nucleus signaling 1	-0.628117	-2.33261	-0.692259	-7.09413		Response to chemical stimulus; Response to stimulus
240	PRR13	Proline-rich protein 13	-0.632771	-1.59703	-1.12554	-12.7953
241	FAM63B	Protein FAM63B	-0.635144	-0.685651	-1.35903	-2.66619
242	SKA1	Spindle and kinetochore-associated protein 1	-0.638647	-2.73607	-1.06403	-29.1704
243	ZNF585A	Zinc finger protein 585A	-0.639767	-1.16163	-0.798365	-1.31267
244	STK38L	serine/threonine kinase 38 like	-0.641179	-1.86582	-2.22047	-17.9911		Response to stimulus		Plasma membrane
245	LPIN2	Phosphatidate phosphatase LPIN2	-0.652229	-0.44377	-2.47878	-0.790683
246	IER2	Immediate early response gene 2 protein	-0.655335	-1.25825	-1.5119	-2.92098
247	KPNA4	karyopherin alpha 4 (importin alpha 3)	-0.657029	-1.24342	-1.79745	-9.09442		Response to chemical stimulus; Response to stimulus
248	KAT2B	K(lysine) acetyltransferase 2B	-0.657141	-0.887002	-1.72461	-4.36671		Response to chemical stimulus; Response to stimulus
249	SOCS2	suppressor of cytokine signaling 2	-0.66007	-1.76328	-1.19597	-10.7154		Response to chemical stimulus; Response to stimulus	Receptor binding
250	FEM1B	fem-1 homolog b	-0.662	-1.03814	-2.31182	-6.94868		Response to stimulus; Multicellular organismal development	Receptor binding
251	ZNF568	Zinc finger protein 568	-0.664424	-2.1051	-1.02455	-5.49894
252	FOSL1	FOS-like antigen 1	-0.670036	-0.582715	-2.38716	-0.749001	Neoplasms; Neoplasm Invasiveness	Response to chemical stimulus; Response to stimulus
253	MCAM	melanoma cell adhesion molecule	-0.674247	-0.322222	-3.1741	-0.805199	Neoplasms; Neoplasm Invasiveness	Response to stimulus; Multicellular organismal development		Plasma membrane
254	KLHL12	kelch-like 12	-0.695052	-1.39646	-2.84361	-10.3397		Response to stimulus
255	EIF3A	Eukaryotic translation initiation factor 3 subunit A	-0.706562	-0.99427	-3.27002	-8.26335
256	ANKRD46	Ankyrin repeat domain-containing protein 46	-0.723717	-1.40453	-1.31	-6.53683
257	ABHD14B	Protein ABHD14B	-0.725885	-0.524731	-1.91656	-1.48172
258	DCP2	m7GpppN-mRNA hydrolase	-0.726839	-1.90043	-3.06605	-21.2345
259	ZNF528	Zinc finger protein 528	-0.730082	-0.657796	-0.715693	-0.928131
260	EPHA2	EPH receptor A2	-0.731568	-0.528178	-2.00486	-1.05006	Neoplasms; Neoplasm Invasiveness; Carcinoma	Response to chemical stimulus; Response to stimulus; Multicellular organismal development		Plasma membrane
261	FAM116A	Protein DENND6A	-0.736794	-1.39492	-3.4997	-9.44846
262	C1orf114	Coiled-coil domain-containing protein 181	-0.745523	-0.95637	-1.29514	-0.655102
263	SNX24	Sorting nexin-24	-0.757557	-1.94741	-2.35505	-15.3595
264	FAM72A	Protein FAM72A	-0.764204	-1.38339	-0.644544	-1.87677
265	EAF1	ELL-associated factor 1	-0.7718	-2.50962	-1.88555	-19.9263
266	GFPT1	glutamine--fructose-6-phosphate transaminase 1	-0.777608	-2.64224	-1.47494	-19.9261		Response to chemical stimulus; Response to stimulus
267	FKBP9L	Putative FK506-binding protein 9-like protein	-0.780697	-0.902385	-0.734439	-3.18174
268	DMBT1	deleted in malignant brain tumors 1	-0.78493	-2.5009	-0.929119	-0.605091	Neoplasms	Response to chemical stimulus; Response to stimulus; Multicellular organismal development		Extracellular region
269	NEDD4	neural precursor cell expressed, E3 ubiquitin protein ligase	-0.786708	-2.72206	-3.82968	-40.7669		Response to chemical stimulus; Response to stimulus; Multicellular organismal development	Receptor binding	Plasma membrane
270	NUP43	nucleoporin 43kDa	-0.788574	-2.26824	-4.24012	-26.3917		Response to chemical stimulus; Response to stimulus
271	NNMT	nicotinamide N-methyltransferase	-0.79012	-4.97244	-1.49889	-0.89429	Carcinoma	Response to chemical stimulus; Response to stimulus; Multicellular organismal development
272	SNAPC1	snRNA-activating protein complex subunit 1	-0.797064	-1.73193	-2.43382	-6.27175
273	JUN	jun proto-oncogene	-0.800864	-2.70921	-1.51003	-28.4846		Response to chemical stimulus; Response to stimulus; Multicellular organismal development			Focal adhesion
274	FSTL3	follistatin-like 3 (secreted glycoprotein)	-0.824719	-0.823988	-2.90557	-2.57108		Response to chemical stimulus; Response to stimulus; Multicellular organismal development		Extracellular region
275	LOC81691	Protein LOC81691	-0.845644	-0.974756	-1.12554	-2.18127
276	CPEB4	Cytoplasmic polyadenylation element-binding protein 4	-0.84782	-2.73515	-3.28246	-26.443
277	HIPK3	homeodomain interacting protein kinase 3	-0.848976	-1.45073	-3.88241	-12.8126		Response to stimulus
278	ZNF274	Neurotrophin receptor-interacting factor homolog	-0.850216	-0.967807	-2.43382	-1.83744
279	CEP70	centrosomal protein 70kDa	-0.851779	-1.53426	-2.42846	-8.07475
280	SMOX	spermine oxidase	-0.853184	-0.785764	-1.9476	-0.995679		Response to chemical stimulus; Response to stimulus
281	AKNA	AT-hook-containing transcription factor	-0.853485	-3.20995	-1.88555	-32.4726
282	NDUFA4L2	NADH dehydrogenase [ubiquinone] 1 alpha subcomplex subunit 4-like 2	-0.86377	-2.79856	-0.680557	-0.839015
283	CLDN1	claudin 1	-0.869744	-0.967452	-0.63439	-4.69216	Neoplasms; Neoplasm Invasiveness; Carcinoma			Plasma membrane
284	JUB	LIM domain-containing protein ajuba	-0.874137	-1.25943	-3.35766	-3.68078
285	LOC100506935	LOC100506935 protein	-0.882593	-0.993835	-0.762801	-1.43583
286	ERRFI1	ERBB receptor feedback inhibitor 1	-0.887205	-1.89458	-3.92654	-5.57916		Response to stimulus; Multicellular organismal development		Plasma membrane
287	WNK4	WNK lysine deficient protein kinase 4	-0.903456	-1.46531	-1.24156	-1.95374		Response to stimulus
288	FAM176A	family with sequence similarity 176, member A	-0.910643	-1.31543	-1.14402	-10.9691				Vacuole; Plasma membrane
289	DLC1	deleted in liver cancer 1	-0.937829	-1.07929	-5.45594	-8.08035	Neoplasms; Neoplasm Invasiveness; Carcinoma	Response to chemical stimulus; Response to stimulus; Multicellular organismal development		Plasma membrane
290	UPP1	Uridine phosphorylase 1	-0.971678	-1.3293	-0.638548	-9.57329
291	SLC22A15	Solute carrier family 22 member 15	-1.14872	-2.4904	-1.6505	-21.0146
292	TMEM184A	Transmembrane protein 184A	-1.15084	-3.04801	-0.692259	-1.25098
293	ANKRD55	Ankyrin repeat domain-containing protein 55	-1.16981	-4.03544	-0.813812	-3.52471
294	MYEOV	myeloma overexpressed	-1.34219	-1.27803	-1.21817	-2.05035	Neoplasms
295	C3orf32	Protein SSUH2 homolog	-1.34612	-2.99259	-0.620352	-2.02815
296	HDDC2	HD domain-containing protein 2	-1.36354	-3.23265	-10.511	-44.7089
297	ASS1	argininosuccinate synthase 1	-1.44403	-3.21134	-2.18298	-2.1891		Response to chemical stimulus; Response to stimulus; Multicellular organismal development		Vacuole
298	NUPR1	nuclear protein, transcriptional regulator, 1	-1.485	-2.977	-1.75887	-32.3349	Neoplasms; Neoplasm Invasiveness	Response to chemical stimulus; Response to stimulus; Multicellular organismal development
299	PLCXD2	phosphatidylinositol-specific phospholipase C, X domain containing 2	-1.53047	-3.07288	-1.847	-2.69183		Response to stimulus
300	GDF15	growth differentiation factor 15	-1.58675	-1.53803	-2.96305	-13.3021	Neoplasms; Carcinoma	Response to stimulus	Receptor binding	Extracellular region
301	LOC219347	LOC219347 protein	-1.59975	-3.91343	-0.705451	-3.2651
302	LOC100506544	LOC100506544 protein	-1.7996	-3.74081	-1.18121	-16.6938
303	COL6A3	collagen, type VI, alpha 3	-1.86324	-2.15967	-14.4822	-1.22143		Response to chemical stimulus; Response to stimulus; Multicellular organismal development		Extracellular region; Plasma membrane	Focal adhesion
304	OSCAR	osteoclast associated, immunoglobulin-like receptor	-1.90203	-6.00566	-1.12554	-2.64224				Extracellular region; Plasma membrane
305	GLI1	GLI family zinc finger 1	-1.9259	-2.56092	-0.929119	-4.3922	Neoplasms; Neoplasm Invasiveness; Carcinoma	Response to stimulus; Multicellular organismal development
306	EGR1	early growth response 1	-1.9589	-4.45376	-10.5687	-11.3673	Neoplasms; Carcinoma	Response to chemical stimulus; Response to stimulus; Multicellular organismal development
307	UNC13D	unc-13 homolog D	-1.97834	-1.84253	-5.1008	-1.71689		Response to stimulus		Vacuole
308	FMR1	fragile X mental retardation 1	-1.98992	-2.51728	-27.4589	-30.2779		Multicellular organismal development
309	FGF21	fibroblast growth factor 21	-2.40738	-3.47481	-0.793402	-1.82773		Response to chemical stimulus; Response to stimulus	Receptor binding	Extracellular region	Regulation of actin cytoskeleton
310	KRT81	Keratin, type II cuticular Hb1	-2.64424	-5.59664	-33.3018	-2.13248
311	KRT86	Keratin, type II cuticular Hb6	-3.29269	-3.91343	-6.37701	-3.2651
